# Supplementary material for: Alpha-ketoglutarate ameliorates age-related osteoporosis via regulating histone methylations
Source: Nat Commun. 2020 Nov 5;11:5596. doi: 10.1038/s41467-020-19360-1 (PMC7645772; doi:10.1038/s41467-020-19360-1)
Supplement: Supplementary file 3 — Source Data [file 41467_2020_19360_MOESM3_ESM.xlsx]

## Sheet: Figure1
Fig. 1b
Age	Concentration (μM)		Age	Concentration (μM)		Age	Concentration (μM)		Age	Concentration (μM)
3M-1	9.4944		18M-0%-1	2.65131		18M-0.25%-1	7.31678		18M-0.75%-1	13.1024
3M-2	13.1024		18M-0%-2	5.04066		18M-0.25%-2	8.41711		18M-0.75%-2	11.0701
3M-3	12.6013		18M-0%-3	2.03419		18M-0.25%-3	10.0248		18M-0.75%-3	10.0248
3M-4	7.86992		18M-0%-4	4.45459		18M-0.25%-4	8.95854		18M-0.75%-4	17.4257
3M-5	10.0248		18M-0%-5	3.8612		18M-0.25%-5	13.1024		18M-0.75%-5	13.5991
3M-6	11.5853		18M-0%-6	5.04066		18M-0.25%-6	10.0248		18M-0.75%-6	10.55
Fig. 1d
BV/TV(%)	Young-vehicle	Aged-vehicle	Aged-0.25%AKG	Aged-0.75%AKG		Tb.N(1/mm)	Young-vehicle	Aged-vehicle	Aged-0.25%AKG	Aged-0.75%AKG
	20.43	5.18	7.08	7.81			3.547	1.9722	2.3554	2.4899
	22.32	4.91	10.87	11.95			4.3799	1.8405	2.7702	3.5142
	25.58	5.27	10.1	12.13			5.2472	2.1819	2.7535	3.0162
	22.88	4.63	7.93	8.31			4.7537	2.2652	3.0447	2.3458
	24.44	7.7	9.01	13.54			5.1372	2.4034	3.5984	3.1733
	23.81	5.01	8.23	11.32			5.0042	1.9116	2.876	2.6045
Tb.Th(mm)	Young-vehicle	Aged-vehicle	Aged-0.25%AKG	Aged-0.75%AKG		Tb.Sp(mm)	Young-vehicle	Aged-vehicle	Aged-0.25%AKG	Aged-0.75%AKG
	0.0475	0.0385	0.0409	0.0401			0.2723	0.527	0.4348	0.4036
	0.0523	0.0419	0.0488	0.0467			0.2223	0.5396	0.346	0.279
	0.0543	0.0462	0.0615	0.0599			0.1488	0.4447	0.3645	0.3868
	0.0534	0.0492	0.0424	0.0585			0.2144	0.5905	0.3238	0.4255
	0.0571	0.0441	0.0407	0.0578			0.1648	0.4877	0.2581	0.3114
	0.0585	0.0365	0.0522	0.0507			0.1829	0.5151	0.4159	0.3151
Fig. 1f
N.Ob/B. Pm(/mm)	Young-vehicle	Aged-vehicle	Aged-0.25%AKG	Aged-0.75%AKG		N.Oc/B. Pm(/mm)	Young-vehicle	Aged-vehicle	Aged-0.25%AKG	Aged-0.75%AKG		MS/BS(%)	Young-vehicle	Aged-vehicle	Aged-0.25%AKG	Aged-0.75%AKG
	20.343	10.8844	10.789	16.688			5.325	1.291	3.127	4.011			14.9158	17.8125	19.9627	20.2082
	22.88	11.667	11.26	16.408			4.352	2.575	2.632	3.894			16.9295	16.02	11.8732	20.154
	18.174	11.25	12.6	15.051			4.974	2.61	2.429	2.738			21.4232	16.7671	15.0685	16.1373
	20.088	10.317	15.911	16.568			4.863	2.296	2.825	3.119			15.0098	16.0639	21.2245	16.2037
	16.336	8.602	16.236	15.196			3.628	1.976	3.006	2.945			17.7338	13.7655	13.764	14.7173
	24.344	10.162	12.111	14.806			4.424	2.623	4.107	4.151			20.9987	10.8333	17.1717	12.9895
MAR(mm/day)	Young-vehicle	Aged-vehicle	Aged-0.25%AKG	Aged-0.75%AKG		BFR/BS	Young-vehicle	Aged-vehicle	Aged-0.25%AKG	Aged-0.75%AKG
	1.723	0.64	1.072	1.153		(μm3/μm2/day)	0.257	0.114	0.214	0.233
	1.902	0.799	2.114	1.558			0.322	0.128	0.251	0.314
	1.335	0.996	1.533	1.952			0.286	0.167	0.231	0.315
	2.032	1.189	1.715	1.728			0.305	0.191	0.364	0.28
	2.78	1.373	1.78	2.582			0.493	0.189	0.245	0.38
	2.243	1.44	1.98	2.094			0.471	0.156	0.34	0.272
Fig. 1h			Fig. 1i
Control	AKG		Control	AKG
0.85	1.5696		15.5975	23.5882
0.9384	1.1607		14.8267	24.626
1.0835	1.2557		8.26145	25.0242
Fig. 1j
		ratio
Runx2	Ctrl-1	1.01171
	Ctrl-2	1.14935
	Ctrl-3	0.860551
	AKG-1	3.16444
	AKG-2	2.2855
	AKG-3	2.04462
Sp7	Ctrl-1	1.62557
	Ctrl-2	0.914304
	Ctrl-3	0.672295
	AKG-1	3.46745
	AKG-2	2.01272
	AKG-3	1.95008
Col1a1	Ctrl-1	1.22362
	Ctrl-2	1.05494
	Ctrl-3	0.776953
	AKG-1	1.87521
	AKG-2	1.7559
	AKG-3	0.897386
Alp	Ctrl-1	1.09894
	Ctrl-2	0.868288
	Ctrl-3	1.04088
	AKG-1	3.08538
	AKG-2	2.47692
	AKG-3	3.37433
Bglap	Ctrl-1	1.13585
	Ctrl-2	0.841664
	Ctrl-3	1.04659
	AKG-1	3.50223
	AKG-2	3.26899
	AKG-3	3.37979

## Sheet: Figure2
Fig. 2d
BV/TV(%)	Ctrl						AKG
2m	14.11	18.39	17.06	16.2	12.55	15.35	17.76	18.4	10.23	15.64	12.55	16.32
4m	7.8	5.1	8.93	7.25	5.87	4.52	11.56	11.01	10.69	11.33	12.61	11.27
6m	4.87	1.97	6.03	1.52	3.81	3	8.85	4.65	9.95	5.09	5.77	10.33
Tb.N(1/mm)	Ctrl						AKG
2m	3.7582	3.8682	4.628	4.3198	4.0787	4.1832	4.8698	5.1667	4.7632	4.1137	3.1798	3.9948
4m	3.1166	2.9335	3.1915	3.1057	3.0437	2.57	3.5937	3.9302	4.053	3.8668	3.4863	3.7953
6m	2.7659	1.8397	2.8351	1.8094	2.2938	2.5055	3.054	2.532	3.3398	2.6587	2.8983	3.6523
Tb.Th(mm)	Ctrl						AKG
2m	0.061	0.0629	0.0592	0.0593	0.0619	0.0604	0.0618	0.0609	0.0605	0.065	0.0622	0.0603
4m	0.0581	0.0521	0.0555	0.051	0.0505	0.0552	0.0571	0.059	0.0609	0.0621	0.0642	0.0596
6m	0.0484	0.0524	0.0529	0.0563	0.0536	0.055	0.0683	0.047	0.0543	0.0471	0.056	0.0723
Tb.Sp(mm)	Ctrl						AKG
2m	0.2611	0.2557	0.2619	0.2374	0.2312	0.2658	0.2114	0.2034	0.2122	0.2533	0.2799	0.2314
4m	0.3123	0.3328	0.269	0.2807	0.3263	0.3884	0.2676	0.2502	0.2519	0.2458	0.2465	0.2798
6m	0.3776	0.5394	0.3457	0.5503	0.4288	0.3934	0.3287	0.3912	0.2759	0.3962	0.3418	0.2598
Fig. 2f
	N.Ob/B. Pm(/mm)				N.Oc/B. Pm(/mm)
	2m	4m	6m			2m	4m	6m
Control	17.34	23.45	12.47		Control	5.02	1.36	2.47
	23.13	24.34	15.21			3.22	2.04	3.21
	15.35	13.24	14.58			3.97	3.17	3.36
	17.35	20.25	15.69			3.94	4.49	1.04
	23.45	12.66	10.25			3.62	5.45	2.17
	27.69	22.54	18.54			4.58	3.96	1.49
AKG	18.83	29.36	22.15		AKG	4.35	6.6	5.94
	20.34	24.88	26.33			3.53	5.04	3.62
	25.45	14.62	16.05			3.05	5.17	4.58
	20.12	30.29	21.04			2.75	2.49	4.35
	28.01	26.75	25.82			5.12	5.45	3.53
	16.44	25.04	25.71			4.44	4.96	4.05

## Sheet: Figure3
Fig. 3b
Concentration (μM)	Young	Aged-2w	Aged+AKG-2w	Aged-4w	Aged+AKG-4w
	5.0406	2.1918	3.599	2.4623	4.2642
	4.6513	1.106	2.6012	1.2752	3.5725
	4.9286	1.2352	3.2472	1.3473	4.2348
	6.0235	2.2754	2.2783	2.7836	4.0331
	5.3361	1.9655	3.4671	2.9563	3.6345
	5.9236	2.3326	3.8442	1.1035	5.0235
Fig. 3d
BMD(mg/cc)	Ctrl						AKG
2 weeks	309.975	374.464	310.152	312.547	303.499	283.629	371.094	492.178	416.156	409.415	410.124	357.344
4 weeks	364.618	387.061	385.198	396.286	380.762	399.084	524.29	478.872	435.051	489.162	477.541	526.862
BV/TV(%)	Ctrl						AKG
2 weeks	28.98	29.74	23.42	12.02	20.31	15.28	32.39	38.41	38.72	35.34	37.76	35.38
4 weeks	35.53	40.59	42.1	46.27	44.11	52.23	60.52	58.52	52.65	63.73	52.71	55.58
Fig 3g
BV/TV (%)	Ctrl						AKG
2 weeks	21.317	18.9548	23.8899	29.2712	18.5406	19.105	29.1594	36.8414	29.0782	24.0976	27.6121	27.8159
4 weeks	31.1418	34.7067	44.3073	36.3988	39.6067	39.6102	53.398	50.7677	53.3459	47.1613	47.5047	57.3307
N.Ob/B.Pm (/mm)	Ctrl						AKG
2w	15.3134	13.2933	15.7527	12.1928	10.0641	11.1568	26.0008	24.2168	23.1442	18.4352	22.8723	24.5131
4w	12.4397	14.8853	18.4386	7.34258	14.6695	15.2396	18.1866	21.9553	16.8572	13.5495	15.4697	16.9647
N.Oc/B.Pm (/mm)	Ctrl						AKG
2w	2.7539	1.9972	2.7629	2.5223	2.0462	2.4275	3.0328	2.3054	3.008	4.5047	2.9452	3.5623
4w	1.0345	0.9234	1.3735	1.5235	1.7342	1.4578	1.1362	1.7025	1.9355	1.3264	1.5343	1.0262

## Sheet: Figure4
Fig. 4a				Fig. 4b
αKG levels (μM)				αKG levels (μM)
Young	Aged			0mM	2mM	4mM	8mM
3.1648	2.2525			1.48486	6.56634	7.58327	7.72472
4.69713	1.87322			1.08674	5.18121	7.0081	8.95918
4.36746	0.88377			2.8057	5.33993	5.96239	6.71462
Fig. 4c
0mM	2mM	4mM	8mM
10	20.6897	14.5455	15.5172
13.0435	19.2982	19.1489	16.0714
14.2857	19.1177	18.8406	11.1111
11.2903	19.1781	17.2414	12.6984
Fig. 4e
Ctrl	AKG
37	51
19	62
32	35
23	61
35	40
20	59
Fig. 4g
	Ctrl					AKG
9h	15.9675	19.3724	12.0749	22.7148	24.4942	42.243	38.5665	29.4193	34.1705	25.3099
18h	33.2683	30.1473	27.6485	38.1688	44.5378	63.2803	68.4455	53.6694	61.9896	50.6355
Fig. 4i
Ctrl	AKG
42.4	70
38.6	92.6
32.6	80.8
Fig. 4k							Fig 4l
Ctrl	AKG						Ctrl	AKG
1.3101	1.8831						11.257	16.765
0.9186	1.9693						16.0464	20.9994
0.7013	1.7071						14.3988	20.1772
Fig. 4m
		ratio
Runx2	Ctrl-1	1.18372
	Ctrl-2	1.00928
	Ctrl-3	0.83702
	AKG-1	1.50873
	AKG-2	1.58374
	AKG-3	1.93634
Sp7	Ctrl-1	1.13027
	Ctrl-2	1.18921
	Ctrl-3	0.858565
	AKG-1	2.02792
	AKG-2	2.46229
	AKG-3	2.31338
Col1a1	Ctrl-1	1.15402
	Ctrl-2	1.19472
	Ctrl-3	0.725309
	AKG-1	2.21402
	AKG-2	2.42279
	AKG-3	3.04547
Alp	Ctrl-1	1.0163
	Ctrl-2	0.814131
	Ctrl-3	1.2086
	AKG-1	2.07532
	AKG-2	1.92297
	AKG-3	3.18951
Bglap	Ctrl-1	1.24833
	Ctrl-2	0.702222
	Ctrl-3	1.14076
	AKG-1	1.3566
	AKG-2	1.52626
	AKG-3	2.2974

## Sheet: Figure5
Fig. 5a
	Ctrl				AKG
P1	0	0	0		0	0	0
P2	0.372952	1	0.799087		1.52607	1.41504	1.80736
P3	1.89902	2.1021	2.40316		3.75258	3.2415	4.00899
P4	2.69977	2.9067	3.45974		6.15311	5.05708	6.33092
P5	3.25558	3.60862	4.30453		7.76665	6.50774	7.59395
P6		4.03801	4.9844		8.85071	7.42867	8.67802
P7					9.71148	7.85806	9.69237
P8						8.11949	10.5372
P9						8.14806	10.7978
Fig. 5b
			ratio
p16	1	Ctrl-1	1.08925
	2	Ctrl-2	0.866537
	3	Ctrl-3	1.05946
	4	AKG-1	0.529732
	5	AKG-2	0.433269
	6	AKG-3	0.377182
p21	1	Ctrl-1	0.988514
	2	Ctrl-2	1.00928
	3	Ctrl-3	1.00231
	4	AKG-1	0.215138
	5	AKG-2	0.021995
	6	AKG-3	0.013353
p53	1	Ctrl-1	1.21982
	2	Ctrl-2	0.89296
	3	Ctrl-3	0.918064
	4	AKG-1	0.428292
	5	AKG-2	0.0894154
	6	AKG-3	0.113178
Il6	1	Ctrl-1	1.3566
	2	Ctrl-2	0.737135
	3	Ctrl-3	0.712025
	4	AKG-1	0.243164
	5	AKG-2	0.176777
	6	AKG-3	0.336808
Fig. 5d			Fig. 5f			Fig. 5h
Control	AKG		Control	AKG		Control	AKG
56.1403	21.875		0.126	0.095		61.7647	46.8354
48.4375	26.5625		0.122	0.112		53.6842	41.7582
55.3571	26.4706		0.14	0.075		61.0619	43.75
						66.3043	45.4545
						45.977	34.6154
Fig. 5i			Fig. 5k
0mM	2mM			Ctrl				AKG
1.10268	0.701467		Vehicle	56.25	51.3158	60.7595	50.001	37.8378	20.6522	30.7692	24.4186
0.97843	0.616048		H2O2	80.5195	75.3086	83.871	76	44.3182	42.1053	36.6197	40.5797
0.918896	0.683348

## Sheet: Figure6
Fig. 6a
Ratio	Ctrl	AKG
H3	1	1.03417
H3K9ac	1	1.13361
H3K27ac	1	1.01483
H3K4me3	1	1.08864
H3K9me3	1	0.537391
H3K27me3	1	0.101766
Fig. 6c				Fig. 6e
H3K9me3	Ctrl	AKG		H3K27me3	Ctrl	AKG
	0.138594	0.0928561			0.139125	0.0695707
	0.134856	0.07668			0.126486	0.0721697
	0.158627	0.0690204			0.121481	0.0775151
	0.14501	0.0861143			0.143206	0.0645165
	0.150454	0.0714407			0.147362	0.0504622
Fig. 6g					Fig. 6i				Fig 6k
Ctrl	AKG				H3K9me3+LepR+ cells / LepR+ cells(%)	Ctrl	AKG		H3K27me3+LepR+ cells / LepR+ cells(%)	Ctrl	AKG
0.240385	0.383404					72.7273	21.7391			52.9412	15.7895
0.217746	0.349091					76.4706	31.8182			42.3077	10.5263
0.164967	0.325038					75	38.0952			50	33.3333
0.206683	0.3129					71.4286	48.2759			54.5455	23.5294
0.260653	0.446951					58.8235	37.5			52	37.5
0.300451	0.369246					61.1111	35			41.6667	26.087

## Sheet: Figure7
Fig. 7a					Fig. 7b
Fig. 7d								Fig. 7e
Bmp2	Ctrl			AKG				Bmp2	Ctrl			AKG
H3K9me3	13.3046	17.3139	11.5823	7.6415	8.59714	6.20683		H3K27me3	3.56489	1.95052	2.91573	1.24303	1.08212	1.78244
IgG	0.291963	0.200803	0.116134	0.0568718	0.153239	0.121907		IgG	0.291963	0.200803	0.116134	0.0568718	0.153239	0.121907
Bmp4	Ctrl			AKG				Bmp4	Ctrl			AKG
H3K9me3	17.3139	26.2429	26.6092	26.0616	17.8006	26.7943		H3K27me3	7.12977	8.83883	10.5112	5.2556	3.82075	4.23939
IgG	0.315094	0.227487	0.170029	0.153239	0.238797	0.264962		IgG	0.315094	0.227487	0.170029	0.153239	0.238797	0.264962
Nanog	Ctrl			AKG				Nanog	Ctrl			AKG
H3K9me3	13.8696	12.5869	15.0726	7.08052	7.91098	9.02456		H3K27me3	5.2193	10.4386	9.47323	2.95643	3.08198	2.81641
IgG	0.163103	0.08269	0.139067	0.0990195	0.0523327	0.0943297		IgG	0.163103	0.08269	0.139067	0.0990195	0.0523327	0.0943297
Fig. 7f
	Ctrl			AKG			JIB04			AKG+JIB04
Bmp2	0.988191	1.21124	0.800564	2.56702	2.02297	2.10507	1.37893	1.45543	0.998296	1.77858	1.29776	1.38548
Bmp4	0.862889	1.14699	0.990121	1.82242	1.92018	1.92846	0.979224	0.68675	0.622867	0.794339	0.973377	1.11708
Nanog	1.11778	0.823482	1.05874	2.25063	2.5712	1.93916	0.842005	0.918575	0.699237	1.12299	1.34706	1.51935
Fig. 7g
	Ctrl	AKG	JIB 04	AKG+JIB 04
H3	1	0.992546	0.988026	0.94178
H3K9me3	1	0.488774	1.27728	0.955188
H3K27me3	1	0.317236	1.06451	0.923323

## Sheet: Supplementary figure1
Suppl Fig. 1a				Suppl Fig. 1b
Mouse	young	aged		Rat	young	aged
	10.385	2.73106			4.64492	1.96542
	12.9024	4.20863			5.24742	1.64449
	11.7629	3.10796			5.57201	1.04626
	6.34975	5.86562			3.86334	2.05771
	11.0875	4.97256			4.23683	1.42639
	12.0735	3.76257			2.46294	1.34602
	13.4572	2.47561			6.44213	2.57333
	9.47649	4.47622			4.29574	0.93514
	10.9475	5.97634			3.6682	1.24703
	13.7673	3.01476			4.83551	1.55835
	8.57585	2.0863			6.33692	2.14881
	12.2086	2.90762			5.24881	1.27446
	7.23724	0.92356			4.58139	2.14691
	9.35753	2.83545			3.69227	1.35856
	14.5725	4.37835			4.35774	1.06723
	6.0463	2.57354			2.67368	3.38759

## Sheet: Supplementary figure2
Suppl Fig. 2a
	Vehicle							0.25%AKG							0.75%AKG
0w	31.04	31.77	32.41	33.72	34.53	36.82		31.52	31.13	31.6	32.9	33.23	38.88		31.21	32.31	33.26	33.89	35.01	36.28
1w	31.03	32.01	32.54	33.18	34.02	37.31		30.94	31.12	32.16	33.2	34.8	38.51		30.88	32.92	32.86	34.1	34.78	36.99
2w	31.63	32.96	32.98	33.07	34.29	36.58		30.82	31.8	32.4	32.81	33.93	39.19		30.98	32.02	32.4	33.29	34.89	36.59
3w	31.99	32.3	32.86	32.95	33.28	37.44		31.54	31.88	31.93	33.01	33.77	38.97		31.44	31.68	32.83	33.51	34.97	36.17
4w	31.42	32.5	33.06	33.44	33.98	36.99		31.01	32.02	31.51	33.52	34.08	39.65		31.82	32.63	32.94	33.93	35.61	35.75
Suppl Fig. 2b
	Vehicle							AKG
0m	16.82	17.72	18.41	18.77	19.04	19.53		17.9	18.13	18.6	19.23	19.42	20.88
1m	20.03	20.54	21.18	22.01	22.2	23.31		19.12	20.2	21.11	21.8	21.94	23.51
2m	21.36	22.98	23.07	23.09	24.58	24.96		20.82	21.8	22.4	22.81	23.93	25.19
3m	22.5	23.44	24.06	24.89	25.62	26.99		21.88	23.01	23.54	23.94	24.77	26.7
4m	23.43	24.02	25.34	25.53	26.78	27.84		23.26	23.52	24.81	25.99	26.65	27.96

## Sheet: Supplementary figure3
Suppl Fig. 3b
BV/TV(%)	Young-vehicle	Aged-vehicle	Aged-0.75%AKG		Tb.N(1/mm)	Young-vehicle	Aged-vehicle	Aged-0.75%AKG
	31.43	15.07	22.2			4.024	2.669	3.192
	25.73	17.73	25.83			3.4547	2.821	3.731
	28.96	15.41	24.7			3.601	2.342	3.338
	27.35	13.36	19.85			3.6169	2.019	2.881
	32.46	12.78	15.35			4.3621	2.475	2.434
	29.53	14.47	18.84			3.7803	2.843	3.013
Tb.Th(mm)	Young-vehicle	Aged-vehicle	Aged-0.75%AKG		Tb.Sp(mm)	Young-vehicle	Aged-vehicle	Aged-0.75%AKG
	0.0781	0.05648	0.07763			0.1877	0.2563	0.2439
	0.06582	0.06284	0.06925			0.2038	0.2853	0.2254
	0.07488	0.06581	0.07499			0.2071	0.2986	0.2703
	0.06236	0.04333	0.06336			0.2157	0.3305	0.2695
	0.07183	0.05952	0.06091			0.1784	0.3823	0.2946
	0.06921	0.06723	0.06534			0.1923	0.3051	0.2568
Suppl Fig. 3d
N.Ob/B. Pm(/mm)	Young-vehicle	Aged-vehicle	Aged-0.75%AKG		N.Oc/B. Pm(/mm)	Young-vehicle	Aged-vehicle	Aged-0.75%AKG
	22.7524	13.8343	17.3853			3.854	1.64	3.225
	19.3795	12.3722	10.6345			4.024	2.264	2.472
	23.1735	10.2325	14.2356			5.462	2.492	3.477
	18.5523	14.5624	16.7457			4.452	2.995	3.846
	16.3354	9.1836	15.7562			5.026	1.864	2.882
	20.3852	12.4752	13.5341			4.643	2.045	1.936
MAR(mm/day)	Young-vehicle	Aged-vehicle	Aged-0.75%AKG		BFR/BS (μm3/μm2/day)	Young-vehicle	Aged-vehicle	Aged-0.75%AKG
	2.638	0.935	1.367			0.392	0.126	0.284
	2.435	0.995	1.537			0.247	0.163	0.273
	1.923	1.245	1.635			0.406	0.184	0.301
	2.044	1.253	1.844			0.295	0.206	0.237
	2.502	1.582	2.163			0.382	0.218	0.226
	2.142	1.424	2.546			0.413	0.159	0.285

[truncated: 5 more sheets: Supplementary figure4, Supplementary figure5, Supplementary figure6, Supplementary figure7, Supplementary figure8]
